# Supplementary material for: Between-Group Variation in Female Dispersal, Kin Composition of Groups, and Proximity Patterns in a Black-and-White Colobus Monkey (Colobus vellerosus)
Source: PLoS One. 2012 Nov 7;7(11):e48740. doi: 10.1371/journal.pone.0048740 (PMC3492432; doi:10.1371/journal.pone.0048740)
Supplement: Appendix S2 — VBA code for within-group simulations. VBA code and sample data in Microsoft Excel for within-group simulations. (XLSM) [file pone.0048740.s002.xls]

## Sheet: InputData
Name	CurrentGroup	Sex	AA	AB	AC	AD	AF	AG	AH	AI	AJ	AK	BA	BB	BC	BD	BE	BF	BG	BH
AA	1	F		0	0	0.074	0.2794	0.0256	0	0.5	0.1036	0.0817
AB	1	F	0		0.5326	0	0	0.5	0.24	0	0	0
AC	1	F	0	0.5326		0	0.0721	0.722	0.4137	0.3457	0	0.3136
AD	1	F	0.074	0	0		0.1517	0	0	0	0.2072	0.1757
AF	1	F	0.2794	0	0.0721	0.1517		0.0272	0.054	0.3313	0	0.5583
AG	1	F	0.0256	0.5	0.722	0	0.0272		0.5103	0.0325	0	0.2295
AH	1	F	0	0.24	0.4137	0	0.054	0.5103		0	0.5	0.284
AI	1	M	0.5	0	0.3457	0	0.3313	0.0325	0		0.0527	0.1606
AJ	1	M	0.1036	0	0	0.2072	0	0	0.5	0.0527		0.2697
AK	1	M	0.0817	0	0.3136	0.1757	0.5583	0.2295	0.284	0.1606	0.2697
BA	2	F												0.4134	0.1078	0.0417	0.5	0.5487	0.485	0.5
BB	2	F											0.4134		0.6752	0.066	0.192	0.5	0.5237	0.4479
BC	2	F											0.1078	0.6752		0.086	0.0723	0	0.1924	0.0737
BD	2	F											0.0417	0.066	0.086		0.0533	0.142	0	0.5
BE	2	F											0.5	0.192	0.0723	0.0533		0	0.4132	0.035
BF	2	M											0.5487	0.5	0	0.142	0		0.5867	0.7251
BG	2	M											0.485	0.5237	0.1924	0	0.4132	0.5867		0.3313
BH	2	M											0.5	0.4479	0.0737	0.5	0.035	0.7251	0.3313
